# Supplementary material for: Waste and Greenhouse Gas Emissions Produced from Ophthalmic Surgeries: A Scoping Review
Source: Int J Environ Res Public Health. 2024 Dec 31;22(1):51. doi: 10.3390/ijerph22010051 (PMC11765210; doi:10.3390/ijerph22010051)
Supplement: Supplementary file 1 [file ijerph-22-00051-s001.zip]

Archive with 1 entries (1 files):
- ijerph-3263284-supplementary.pdf
